# Supplementary material for: Enhancing alfalfa yield via micro-nano bubble oxygenation in subsurface drip irrigation: rhizosphere mechanisms unveiled by structural equation modeling
Source: Front Plant Sci. 2025 Nov 18;16:1702208. doi: 10.3389/fpls.2025.1702208 (PMC12670129; doi:10.3389/fpls.2025.1702208)
Supplement: Supplementary Table 1 — Annual irrigation specifications applied to the experimental treatments. *: Irrigations were triggered when the soil water content of W2O1 decreased to 60% of the field capacity. Therefore, the annual total amount and frequency are averages based on actual field conditions. The control treatment (CK) received conventional flood irrigation four times per year at 80 mm per application, as per local practices. [file Table1.xlsx]

## Sheet: Sheet1
Supplementary Material
Table S1: Annual irrigation specifications applied to the experimental treatments.
Treatment	Irrigation level	DO concentration	Irrigation amount			Number of irrigations
	(mm/application)	(mg·L⁻¹)	2018	2019	2020	2018	2019	2020
W1O1	20	1.8	280	300	320	14	15	16
W1O2	20	5	280	300	320	14	15	16
W1O3	20	8.2	280	300	320	14	15	16
W2O1	25*	1.8	350	375	400	14	15	16
W2O2	25	5	350	375	400	14	15	16
W2O3	25	8.2	350	375	400	14	15	16
W3O1	30	1.8	420	450	480	14	15	16
W3O2	30	5	420	450	480	14	15	16
W3O3	30	8.2	420	450	480	14	15	16
CK	80	0	320	320	320	4	4	4
Notes: *: Irrigations were triggered when the soil water content of W2O1 decreased to 60% of the field capacity. Therefore, the annual total amount and frequency are averages based on actual field conditions. The control treatment (CK) received conventional flood irrigation four times per year at 80 mm per application, as per local practices.
